# Supplementary material for: Bilateral symmetry of linear streptomycete chromosomes
Source: Microb Genom. 2021 Nov 15;7(11):000692. doi: 10.1099/mgen.0.000692 (PMC8743542; doi:10.1099/mgen.0.000692)
Supplement: Supplementary material 2 [file mgen-7-0692-s002.xlsx]

## Sheet: TL01.ft
; matrix-scan -v 1 -quick -matrix_format tab -m $RSAT/public_html/tmp/apache/2020/07/01/matrix-scan_2020-07-01.033425_wi2rWb.matrix -pseudo 1 -decimals 1 -2str -origin start -bginput -markov 1 -bg_pseudo 0.01 -return limits -return sites -lth score 15 -i $RSAT/public_html/tmp/apache/2020/07/01/tmp_sequence_2020-07-01.033425_s5rXuc.fasta -seq_format fasta -n score
; Quick counting mode
; Input files
;	input	tmp/apache/2020/07/01/tmp_sequence_2020-07-01.033425_s5rXuc.fasta
; Matrix files
;	matrix 1	tmp/apache/2020/07/01/matrix-scan_2020-07-01.033425_wi2rWb.matrix
; Sequence format	fasta
; Pseudo counts	1
; Background model
;	Method	input
;	Markov order	1
;	Strand	undef
;	Background pseudo-frequency	0.01
;	Residue probabilities
;		a	0.14176
;		c	0.3581
;		g	0.35809
;		t	0.14204
; Thresholds	lower	upper
;	score	15	NA
; Output columns
;	1	seq_id
;	2	ft_type
;	3	ft_name
;	4	strand
;	5	start
;	6	end
;	7	sequence
;	8	weight
#seq_id	ft_type	ft_name	strand	start	end	sequence	weight
TL01	limit	START_END	D	1	9840102	.	0
TL01	site	matrix-scan_2020-07-01	D	971529	971544	AGTTCCACGTGGAACA	16.8
TL01	site	matrix-scan_2020-07-01	D	4102520	4102535	GGTTCCACGTGAAACA	18.8
TL01	site	matrix-scan_2020-07-01	R	4102520	4102535	TGTTTCACGTGGAACC	16.8
TL01	site	matrix-scan_2020-07-01	D	4135910	4135925	AGTTTCACGTGAAACA	22.2
TL01	site	matrix-scan_2020-07-01	R	4135910	4135925	TGTTTCACGTGAAACT	15.6
TL01	site	matrix-scan_2020-07-01	D	4206014	4206029	TGTTTCACGTGAAACG	21.5
TL01	site	matrix-scan_2020-07-01	R	4206014	4206029	CGTTTCACGTGAAACA	20.8
TL01	site	matrix-scan_2020-07-01	D	4206366	4206381	TGTTTCACGTGAAACA	24.2
TL01	site	matrix-scan_2020-07-01	R	4206366	4206381	TGTTTCACGTGAAACA	24.2
TL01	site	matrix-scan_2020-07-01	D	4209300	4209315	CGTTTCACGTGAAACG	18.1
TL01	site	matrix-scan_2020-07-01	R	4209300	4209315	CGTTTCACGTGAAACG	18.1
TL01	site	matrix-scan_2020-07-01	D	4211455	4211470	TGTTTCACGTGAAACA	24.2
TL01	site	matrix-scan_2020-07-01	R	4211455	4211470	TGTTTCACGTGAAACA	24.2
TL01	site	matrix-scan_2020-07-01	D	4220865	4220880	TGTTTCACGTGAAACA	24.2
TL01	site	matrix-scan_2020-07-01	R	4220865	4220880	TGTTTCACGTGAAACA	24.2
TL01	site	matrix-scan_2020-07-01	D	4220911	4220926	TGTTTCACGTGAAACA	24.2
TL01	site	matrix-scan_2020-07-01	R	4220911	4220926	TGTTTCACGTGAAACA	24.2
TL01	site	matrix-scan_2020-07-01	D	4227257	4227272	TGTTTCACGTGAAACA	24.2
TL01	site	matrix-scan_2020-07-01	R	4227257	4227272	TGTTTCACGTGAAACA	24.2
TL01	site	matrix-scan_2020-07-01	D	4233855	4233870	TGTTTCACGTGAAACG	21.5
TL01	site	matrix-scan_2020-07-01	R	4233855	4233870	CGTTTCACGTGAAACA	20.8
TL01	site	matrix-scan_2020-07-01	D	4238683	4238698	TGTTTCACGTGGAACA	20.9
TL01	site	matrix-scan_2020-07-01	R	4238683	4238698	TGTTCCACGTGAAACA	22.1
TL01	site	matrix-scan_2020-07-01	D	4242574	4242589	TGTTTCACGTGAAACA	24.2
TL01	site	matrix-scan_2020-07-01	R	4242574	4242589	TGTTTCACGTGAAACA	24.2
TL01	site	matrix-scan_2020-07-01	D	4245205	4245220	GGTTCCACGTGAAACA	18.8
TL01	site	matrix-scan_2020-07-01	R	4245205	4245220	TGTTTCACGTGGAACC	16.8
TL01	site	matrix-scan_2020-07-01	D	4252615	4252630	TGTTTCACGTGGAACA	20.9
TL01	site	matrix-scan_2020-07-01	R	4252615	4252630	TGTTCCACGTGAAACA	22.1
TL01	site	matrix-scan_2020-07-01	D	4265358	4265373	CGTTTCACGTGAAACA	20.8
TL01	site	matrix-scan_2020-07-01	R	4265358	4265373	TGTTTCACGTGAAACG	21.5
TL01	site	matrix-scan_2020-07-01	D	4268137	4268152	TGTTTCACGTGAAACA	24.2
TL01	site	matrix-scan_2020-07-01	R	4268137	4268152	TGTTTCACGTGAAACA	24.2
TL01	site	matrix-scan_2020-07-01	D	4268175	4268190	TGTTTCACGTGAAACC	20.1
TL01	site	matrix-scan_2020-07-01	R	4268175	4268190	GGTTTCACGTGAAACA	21
TL01	site	matrix-scan_2020-07-01	D	4286457	4286472	TGTTTCCCGTGAAACA	15.7
TL01	site	matrix-scan_2020-07-01	R	4286457	4286472	TGTTTCACGGGAAACA	19.7
TL01	site	matrix-scan_2020-07-01	D	4327951	4327966	CGTTTCACGTGAAACC	16.7
TL01	site	matrix-scan_2020-07-01	R	4327951	4327966	GGTTTCACGTGAAACG	18.3
TL01	site	matrix-scan_2020-07-01	D	4420741	4420756	TGTTTCACGTGAAACA	24.2
TL01	site	matrix-scan_2020-07-01	R	4420741	4420756	TGTTTCACGTGAAACA	24.2
;
; Matrices
;	matrix	name	ncol	nrow	pseudo	Wmin	Wmax	Wrange
;	1	matrix-scan_2020-07-01	16	4	0	-99.4	24.5	123.9	a:0.142 c:0.358 g:0.358 t:0.142
; Number of sequences scanned	1
; Sum of sequence lengths	9840102
; N residues	0
; Matches per matrix
;	matrix	name	matches	scored
;	1	matrix-scan_2020-07-01	41	0
;		TOTAL	41	0
; Host name	sinik
; Job started	2020-07-01.033426
; Job done	2020-07-01.033443
; Seconds	2.08
;	user	2.08
;	system	0.06
;	cuser	0.5
;	csystem	0.05

## Sheet: 5008.ft
; matrix-scan -v 1 -quick -matrix_format tab -m $RSAT/public_html/tmp/apache/2020/07/01/matrix-scan_2020-07-01.034144_6JwrbA.matrix -pseudo 1 -decimals 1 -2str -origin start -bginput -markov 1 -bg_pseudo 0.01 -return limits -return sites -lth score 15 -i $RSAT/public_html/tmp/apache/2020/07/01/tmp_sequence_2020-07-01.034144_kHIUcE.fasta -seq_format fasta -n score
; Quick counting mode
; Input files
;	input	$RSAT/public_html/tmp/apache/2020/07/01/tmp_sequence_2020-07-01.034144_kHIUcE.fasta
; Matrix files
;	matrix 1	$RSAT/public_html/tmp/apache/2020/07/01/matrix-scan_2020-07-01.034144_6JwrbA.matrix
; Sequence format	fasta
; Pseudo counts	1
; Background model
;	Method	input
;	Markov order	1
;	Strand	undef
;	Background pseudo-frequency	0.01
;	Residue probabilities
;		a	0.14253
;		c	0.35755
;		g	0.35721
;		t	0.14271
; Thresholds	lower	upper
;	score	15	NA
; Output columns
;	1	seq_id
;	2	ft_type
;	3	ft_name
;	4	strand
;	5	start
;	6	end
;	7	sequence
;	8	weight
#seq_id	ft_type	ft_name	strand	start	end	sequence	weight
5008	limit	START_END	D	1	10145833	.	0
5008	site	matrix-scan_2020-07-01	D	971463	971478	AGTTCCACGTGGAACA	16.8
5008	site	matrix-scan_2020-07-01	D	4101954	4101969	GGTTCCACGTGAAACA	18.8
5008	site	matrix-scan_2020-07-01	R	4101954	4101969	TGTTTCACGTGGAACC	16.8
5008	site	matrix-scan_2020-07-01	D	4135344	4135359	AGTTTCACGTGAAACA	22.2
5008	site	matrix-scan_2020-07-01	R	4135344	4135359	TGTTTCACGTGAAACT	15.5
5008	site	matrix-scan_2020-07-01	D	4205450	4205465	TGTTTCACGTGAAACG	21.5
5008	site	matrix-scan_2020-07-01	R	4205450	4205465	CGTTTCACGTGAAACA	20.7
5008	site	matrix-scan_2020-07-01	D	4205802	4205817	TGTTTCACGTGAAACA	24.1
5008	site	matrix-scan_2020-07-01	R	4205802	4205817	TGTTTCACGTGAAACA	24.1
5008	site	matrix-scan_2020-07-01	D	4208736	4208751	CGTTTCACGTGAAACG	18.1
5008	site	matrix-scan_2020-07-01	R	4208736	4208751	CGTTTCACGTGAAACG	18.1
5008	site	matrix-scan_2020-07-01	D	4210891	4210906	TGTTTCACGTGAAACA	24.1
5008	site	matrix-scan_2020-07-01	R	4210891	4210906	TGTTTCACGTGAAACA	24.1
5008	site	matrix-scan_2020-07-01	D	4220301	4220316	TGTTTCACGTGAAACA	24.1
5008	site	matrix-scan_2020-07-01	R	4220301	4220316	TGTTTCACGTGAAACA	24.1
5008	site	matrix-scan_2020-07-01	D	4220347	4220362	TGTTTCACGTGAAACA	24.1
5008	site	matrix-scan_2020-07-01	R	4220347	4220362	TGTTTCACGTGAAACA	24.1
5008	site	matrix-scan_2020-07-01	D	4226693	4226708	TGTTTCACGTGAAACA	24.1
5008	site	matrix-scan_2020-07-01	R	4226693	4226708	TGTTTCACGTGAAACA	24.1
5008	site	matrix-scan_2020-07-01	D	4233291	4233306	TGTTTCACGTGAAACG	21.5
5008	site	matrix-scan_2020-07-01	R	4233291	4233306	CGTTTCACGTGAAACA	20.7
5008	site	matrix-scan_2020-07-01	D	4238119	4238134	TGTTTCACGTGGAACA	20.8
5008	site	matrix-scan_2020-07-01	R	4238119	4238134	TGTTCCACGTGAAACA	22
5008	site	matrix-scan_2020-07-01	D	4242010	4242025	TGTTTCACGTGAAACA	24.1
5008	site	matrix-scan_2020-07-01	R	4242010	4242025	TGTTTCACGTGAAACA	24.1
5008	site	matrix-scan_2020-07-01	D	4244641	4244656	GGTTCCACGTGAAACA	18.8
5008	site	matrix-scan_2020-07-01	R	4244641	4244656	TGTTTCACGTGGAACC	16.8
5008	site	matrix-scan_2020-07-01	D	4252051	4252066	TGTTTCACGTGGAACA	20.8
5008	site	matrix-scan_2020-07-01	R	4252051	4252066	TGTTCCACGTGAAACA	22
5008	site	matrix-scan_2020-07-01	D	4264794	4264809	CGTTTCACGTGAAACA	20.7
5008	site	matrix-scan_2020-07-01	R	4264794	4264809	TGTTTCACGTGAAACG	21.5
5008	site	matrix-scan_2020-07-01	D	4267573	4267588	TGTTTCACGTGAAACA	24.1
5008	site	matrix-scan_2020-07-01	R	4267573	4267588	TGTTTCACGTGAAACA	24.1
5008	site	matrix-scan_2020-07-01	D	4267611	4267626	TGTTTCACGTGAAACC	20.1
5008	site	matrix-scan_2020-07-01	R	4267611	4267626	GGTTTCACGTGAAACA	20.9
5008	site	matrix-scan_2020-07-01	D	4285893	4285908	TGTTTCCCGTGAAACA	15.6
5008	site	matrix-scan_2020-07-01	R	4285893	4285908	TGTTTCACGGGAAACA	19.7
5008	site	matrix-scan_2020-07-01	D	4327387	4327402	CGTTTCACGTGAAACC	16.7
5008	site	matrix-scan_2020-07-01	R	4327387	4327402	GGTTTCACGTGAAACG	18.2
5008	site	matrix-scan_2020-07-01	D	4420177	4420192	TGTTTCACGTGAAACA	24.1
5008	site	matrix-scan_2020-07-01	R	4420177	4420192	TGTTTCACGTGAAACA	24.1
;
; Matrices
;	matrix	name	ncol	nrow	pseudo	Wmin	Wmax	Wrange
;	1	matrix-scan_2020-07-01	16	4	0	-99.4	24.5	123.9	a:0.143 c:0.358 g:0.357 t:0.143
; Number of sequences scanned	1
; Sum of sequence lengths	10145833
; N residues	1
; Matches per matrix
;	matrix	name	matches	scored
;	1	matrix-scan_2020-07-01	41	0
;		TOTAL	41	0
; Host name	sinik
; Job started	2020-07-01.034145
; Job done	2020-07-01.034201
; Seconds	2.04
;	user	2.04
;	system	0.05
;	cuser	0.49
;	csystem	0.03

## Sheet: 7434AN4.ft
; matrix-scan -v 1 -quick -matrix_format tab -m $RSAT/public_html/tmp/apache/2020/07/01/matrix-scan_2020-07-01.035406_ryVZvK.matrix -pseudo 1 -decimals 1 -2str -origin start -bginput -markov 1 -bg_pseudo 0.01 -return limits -return sites -lth score 15 -i $RSAT/public_html/tmp/apache/2020/07/01/tmp_sequence_2020-07-01.035406_vNbIhN.fasta -seq_format fasta -n score
; Quick counting mode
; Input files
;	input	$RSAT/public_html/tmp/apache/2020/07/01/tmp_sequence_2020-07-01.035406_vNbIhN.fasta
; Matrix files
;	matrix 1	$RSAT/public_html/tmp/apache/2020/07/01/matrix-scan_2020-07-01.035406_ryVZvK.matrix
; Sequence format	fasta
; Pseudo counts	1
; Background model
;	Method	input
;	Markov order	1
;	Strand	undef
;	Background pseudo-frequency	0.01
;	Residue probabilities
;		a	0.14376
;		c	0.35634
;		g	0.3565
;		t	0.1434
; Thresholds	lower	upper
;	score	15	NA
; Output columns
;	1	seq_id
;	2	ft_type
;	3	ft_name
;	4	strand
;	5	start
;	6	end
;	7	sequence
;	8	weight
#seq_id	ft_type	ft_name	strand	start	end	sequence	weight
7434AN4	limit	START_END	D	1	8364802	.	0
7434AN4	site	matrix-scan_2020-07-01	D	830786	830801	AGTTCCACGTGAAACA	20.2
7434AN4	site	matrix-scan_2020-07-01	D	3722242	3722257	TGTTCCACGTGGAACA	18.8
7434AN4	site	matrix-scan_2020-07-01	R	3722242	3722257	TGTTCCACGTGGAACA	18.8
7434AN4	site	matrix-scan_2020-07-01	D	3994395	3994410	GGTTCCACGTGAAACA	18.9
7434AN4	site	matrix-scan_2020-07-01	R	3994395	3994410	TGTTTCACGTGGAACC	16.9
7434AN4	site	matrix-scan_2020-07-01	D	4028237	4028252	CGTTTCACGTGAAACA	20.8
7434AN4	site	matrix-scan_2020-07-01	R	4028237	4028252	TGTTTCACGTGAAACG	21.6
7434AN4	site	matrix-scan_2020-07-01	D	4069376	4069391	TGTTCCACGTGAAACC	18.1
7434AN4	site	matrix-scan_2020-07-01	R	4069376	4069391	GGTTTCACGTGGAACA	17.7
7434AN4	site	matrix-scan_2020-07-01	D	4104776	4104791	TGTTTCACGTGAAACG	21.6
7434AN4	site	matrix-scan_2020-07-01	R	4104776	4104791	CGTTTCACGTGAAACA	20.8
7434AN4	site	matrix-scan_2020-07-01	D	4105116	4105131	TGTTTCACGTGAAACA	24.2
7434AN4	site	matrix-scan_2020-07-01	R	4105116	4105131	TGTTTCACGTGAAACA	24.2
7434AN4	site	matrix-scan_2020-07-01	D	4108022	4108037	TGTTTCACGTGAAACA	24.2
7434AN4	site	matrix-scan_2020-07-01	R	4108022	4108037	TGTTTCACGTGAAACA	24.2
7434AN4	site	matrix-scan_2020-07-01	D	4110170	4110185	TGTTTCACGTGAAACA	24.2
7434AN4	site	matrix-scan_2020-07-01	R	4110170	4110185	TGTTTCACGTGAAACA	24.2
7434AN4	site	matrix-scan_2020-07-01	D	4119615	4119630	TGTTTCACGTGAAACA	24.2
7434AN4	site	matrix-scan_2020-07-01	R	4119615	4119630	TGTTTCACGTGAAACA	24.2
7434AN4	site	matrix-scan_2020-07-01	D	4119659	4119674	TGTTTCACGTGAAACA	24.2
7434AN4	site	matrix-scan_2020-07-01	R	4119659	4119674	TGTTTCACGTGAAACA	24.2
7434AN4	site	matrix-scan_2020-07-01	D	4126031	4126046	TGTTTCACGTGAAACA	24.2
7434AN4	site	matrix-scan_2020-07-01	R	4126031	4126046	TGTTTCACGTGAAACA	24.2
7434AN4	site	matrix-scan_2020-07-01	D	4132617	4132632	TGTTTCACGTGAAACG	21.6
7434AN4	site	matrix-scan_2020-07-01	R	4132617	4132632	CGTTTCACGTGAAACA	20.8
7434AN4	site	matrix-scan_2020-07-01	D	4139831	4139846	TGTTTCACGTGAAACA	24.2
7434AN4	site	matrix-scan_2020-07-01	R	4139831	4139846	TGTTTCACGTGAAACA	24.2
7434AN4	site	matrix-scan_2020-07-01	D	4143691	4143706	CGTTTCACGTGAAACA	20.8
7434AN4	site	matrix-scan_2020-07-01	R	4143691	4143706	TGTTTCACGTGAAACG	21.6
7434AN4	site	matrix-scan_2020-07-01	D	4144243	4144258	GGTTCCACGTGAAACA	18.9
7434AN4	site	matrix-scan_2020-07-01	R	4144243	4144258	TGTTTCACGTGGAACC	16.9
7434AN4	site	matrix-scan_2020-07-01	D	4151633	4151648	TGTTTCACGTGGAACA	20.9
7434AN4	site	matrix-scan_2020-07-01	R	4151633	4151648	TGTTCCACGTGAAACA	22.1
7434AN4	site	matrix-scan_2020-07-01	D	4158617	4158632	CGTTTCACGTGAAACG	18.2
7434AN4	site	matrix-scan_2020-07-01	R	4158617	4158632	CGTTTCACGTGAAACG	18.2
7434AN4	site	matrix-scan_2020-07-01	D	4161451	4161466	TGTTTCACGTGAAACA	24.2
7434AN4	site	matrix-scan_2020-07-01	R	4161451	4161466	TGTTTCACGTGAAACA	24.2
7434AN4	site	matrix-scan_2020-07-01	D	4161488	4161503	TGTTTCACGTGAAACC	20.2
7434AN4	site	matrix-scan_2020-07-01	R	4161488	4161503	GGTTTCACGTGAAACA	21
7434AN4	site	matrix-scan_2020-07-01	D	4179222	4179237	TGTTTCACGTGAAACA	24.2
7434AN4	site	matrix-scan_2020-07-01	R	4179222	4179237	TGTTTCACGTGAAACA	24.2
7434AN4	site	matrix-scan_2020-07-01	D	4324523	4324538	GGTTTCACGTGAAACC	17
7434AN4	site	matrix-scan_2020-07-01	R	4324523	4324538	GGTTTCACGTGAAACC	17
;
; Matrices
;	matrix	name	ncol	nrow	pseudo	Wmin	Wmax	Wrange
;	1	matrix-scan_2020-07-01	16	4	0	-99.3	24.5	123.8	a:0.144 c:0.356 g:0.357 t:0.143
; Number of sequences scanned	1
; Sum of sequence lengths	8364802
; N residues	0
; Matches per matrix
;	matrix	name	matches	scored
;	1	matrix-scan_2020-07-01	43	0
;		TOTAL	43	0
; Host name	sinik
; Job started	2020-07-01.035407
; Job done	2020-07-01.035420
; Seconds	1.7
;	user	1.7
;	system	0.04
;	cuser	0.45
;	csystem	0.04

## Sheet: Tu365.ft
; matrix-scan -v 1 -quick -matrix_format tab -m $RSAT/public_html/tmp/apache/2020/07/01/matrix-scan_2020-07-01.035806_T4vh9g.matrix -pseudo 1 -decimals 1 -2str -origin start -bginput -markov 1 -bg_pseudo 0.01 -return limits -return sites -lth score 15 -i $RSAT/public_html/tmp/apache/2020/07/01/tmp_sequence_2020-07-01.035806_1DabBp.fasta -seq_format fasta -n score
; Quick counting mode
; Input files
;	input	$RSAT/public_html/tmp/apache/2020/07/01/tmp_sequence_2020-07-01.035806_1DabBp.fasta
; Matrix files
;	matrix 1	$RSAT/public_html/tmp/apache/2020/07/01/matrix-scan_2020-07-01.035806_T4vh9g.matrix
; Sequence format	fasta
; Pseudo counts	1
; Background model
;	Method	input
;	Markov order	1
;	Strand	undef
;	Background pseudo-frequency	0.01
;	Residue probabilities
;		a	0.13955
;		c	0.36165
;		g	0.36006
;		t	0.13875
; Thresholds	lower	upper
;	score	15	NA
; Output columns
;	1	seq_id
;	2	ft_type
;	3	ft_name
;	4	strand
;	5	start
;	6	end
;	7	sequence
;	8	weight
#seq_id	ft_type	ft_name	strand	start	end	sequence	weight
Tu365	limit	START_END	D	1	8272925	.	0
Tu365	site	matrix-scan_2020-07-01	D	3771931	3771946	GGTTCCACGTGAAACA	19
Tu365	site	matrix-scan_2020-07-01	R	3771931	3771946	TGTTTCACGTGGAACC	17
Tu365	site	matrix-scan_2020-07-01	D	3804684	3804699	AGTTTCACGTGAAACA	22.4
Tu365	site	matrix-scan_2020-07-01	R	3804684	3804699	TGTTTCACGTGAAACT	15.7
Tu365	site	matrix-scan_2020-07-01	D	3834640	3834655	TGTTCCACGTGAAACC	18.2
Tu365	site	matrix-scan_2020-07-01	R	3834640	3834655	GGTTTCACGTGGAACA	17.8
Tu365	site	matrix-scan_2020-07-01	D	3838930	3838945	TGTTTCACGTGGAACC	17
Tu365	site	matrix-scan_2020-07-01	R	3838930	3838945	GGTTCCACGTGAAACA	19
Tu365	site	matrix-scan_2020-07-01	D	3869848	3869863	TGTTTCACGTGAAACG	21.7
Tu365	site	matrix-scan_2020-07-01	R	3869848	3869863	CGTTTCACGTGAAACA	20.9
Tu365	site	matrix-scan_2020-07-01	D	3870146	3870161	TGTTTCACGTGAAACA	24.4
Tu365	site	matrix-scan_2020-07-01	R	3870146	3870161	TGTTTCACGTGAAACA	24.4
Tu365	site	matrix-scan_2020-07-01	D	3873179	3873194	TGTTTCACGTGAAACA	24.4
Tu365	site	matrix-scan_2020-07-01	R	3873179	3873194	TGTTTCACGTGAAACA	24.4
Tu365	site	matrix-scan_2020-07-01	D	3875341	3875356	TGTTTCACGTGAAACA	24.4
Tu365	site	matrix-scan_2020-07-01	R	3875341	3875356	TGTTTCACGTGAAACA	24.4
Tu365	site	matrix-scan_2020-07-01	D	3884755	3884770	TGTTTCACGTGAAACA	24.4
Tu365	site	matrix-scan_2020-07-01	R	3884755	3884770	TGTTTCACGTGAAACA	24.4
Tu365	site	matrix-scan_2020-07-01	D	3884797	3884812	TGTTTCACGTGAAACA	24.4
Tu365	site	matrix-scan_2020-07-01	R	3884797	3884812	TGTTTCACGTGAAACA	24.4
Tu365	site	matrix-scan_2020-07-01	D	3891074	3891089	TGTTTCACGTGAAACA	24.4
Tu365	site	matrix-scan_2020-07-01	R	3891074	3891089	TGTTTCACGTGAAACA	24.4
Tu365	site	matrix-scan_2020-07-01	D	3897603	3897618	TGTTTCACGTGAAACC	20.3
Tu365	site	matrix-scan_2020-07-01	R	3897603	3897618	GGTTTCACGTGAAACA	21.1
Tu365	site	matrix-scan_2020-07-01	D	3903985	3904000	TGTTTCACGTGAAACA	24.4
Tu365	site	matrix-scan_2020-07-01	R	3903985	3904000	TGTTTCACGTGAAACA	24.4
Tu365	site	matrix-scan_2020-07-01	D	3910028	3910043	GGTTCCACGTGAAACA	19
Tu365	site	matrix-scan_2020-07-01	R	3910028	3910043	TGTTTCACGTGGAACC	17
Tu365	site	matrix-scan_2020-07-01	D	3917484	3917499	TGTTTCACGTGGAACG	18.3
Tu365	site	matrix-scan_2020-07-01	R	3917484	3917499	CGTTCCACGTGAAACA	18.8
Tu365	site	matrix-scan_2020-07-01	D	3924812	3924827	CGTTTCACGTGAAACA	20.9
Tu365	site	matrix-scan_2020-07-01	R	3924812	3924827	TGTTTCACGTGAAACG	21.7
Tu365	site	matrix-scan_2020-07-01	D	3927700	3927715	TGTTTCACGTGAAACA	24.4
Tu365	site	matrix-scan_2020-07-01	R	3927700	3927715	TGTTTCACGTGAAACA	24.4
Tu365	site	matrix-scan_2020-07-01	D	3927737	3927752	TGTTTCACGTGAAACC	20.3
Tu365	site	matrix-scan_2020-07-01	R	3927737	3927752	GGTTTCACGTGAAACA	21.1
Tu365	site	matrix-scan_2020-07-01	D	3946820	3946835	TGTTTCCCGTGAAACA	15.9
Tu365	site	matrix-scan_2020-07-01	R	3946820	3946835	TGTTTCACGGGAAACA	19.9
Tu365	site	matrix-scan_2020-07-01	D	4410924	4410939	GGTTTCACGTTAAACA	18.5
Tu365	site	matrix-scan_2020-07-01	R	4410924	4410939	TGTTTAACGTGAAACC	15.6
;
; Matrices
;	matrix	name	ncol	nrow	pseudo	Wmin	Wmax	Wrange
;	1	matrix-scan_2020-07-01	16	4	0	-99.4	24.7	124.1	a:0.140 c:0.362 g:0.360 t:0.139
; Number of sequences scanned	1
; Sum of sequence lengths	8272925
; N residues	2
; Matches per matrix
;	matrix	name	matches	scored
;	1	matrix-scan_2020-07-01	40	0
;		TOTAL	40	0
; Host name	sinik
; Job started	2020-07-01.035807
; Job done	2020-07-01.035820
; Seconds	1.73
;	user	1.73
;	system	0.07
;	cuser	0.44
;	csystem	0.05

## Sheet: GLA.O.ft
; matrix-scan -v 1 -quick -matrix_format tab -m $RSAT/public_html/tmp/apache/2020/07/01/matrix-scan_2020-07-01.040736_HMRN7T.matrix -pseudo 1 -decimals 1 -2str -origin start -bginput -markov 1 -bg_pseudo 0.01 -return limits -return sites -lth score 15 -i $RSAT/public_html/tmp/apache/2020/07/01/tmp_sequence_2020-07-01.040736_1EJWFp.fasta -seq_format fasta -n score
; Quick counting mode
; Input files
;	input	$RSAT/public_html/tmp/apache/2020/07/01/tmp_sequence_2020-07-01.040736_1EJWFp.fasta
; Matrix files
;	matrix 1	$RSAT/public_html/tmp/apache/2020/07/01/matrix-scan_2020-07-01.040736_HMRN7T.matrix
; Sequence format	fasta
; Pseudo counts	1
; Background model
;	Method	input
;	Markov order	1
;	Strand	undef
;	Background pseudo-frequency	0.01
;	Residue probabilities
;		a	0.13754
;		c	0.36301
;		g	0.36263
;		t	0.13682
; Thresholds	lower	upper
;	score	15	NA
; Output columns
;	1	seq_id
;	2	ft_type
;	3	ft_name
;	4	strand
;	5	start
;	6	end
;	7	sequence
;	8	weight
#seq_id	ft_type	ft_name	strand	start	end	sequence	weight
GLA.O	limit	START_END	D	1	7453200	.	0
GLA.O	site	matrix-scan_2020-07-01	D	3459679	3459694	TGTTTCACGTGAAACA	24.5
GLA.O	site	matrix-scan_2020-07-01	R	3459679	3459694	TGTTTCACGTGAAACA	24.5
GLA.O	site	matrix-scan_2020-07-01	D	3553848	3553863	TGTTTCACGTGGAACC	17.1
GLA.O	site	matrix-scan_2020-07-01	R	3553848	3553863	GGTTCCACGTGAAACA	19.1
GLA.O	site	matrix-scan_2020-07-01	D	3576766	3576781	TGTTTCACGTGAAACG	21.8
GLA.O	site	matrix-scan_2020-07-01	R	3576766	3576781	CGTTTCACGTGAAACA	21.1
GLA.O	site	matrix-scan_2020-07-01	D	3577100	3577115	TGTTTCACGTGAAACA	24.5
GLA.O	site	matrix-scan_2020-07-01	R	3577100	3577115	TGTTTCACGTGAAACA	24.5
GLA.O	site	matrix-scan_2020-07-01	D	3578248	3578263	TGTTTCACGTGAAACC	20.4
GLA.O	site	matrix-scan_2020-07-01	R	3578248	3578263	GGTTTCACGTGAAACA	21.2
GLA.O	site	matrix-scan_2020-07-01	D	3580024	3580039	TGTTTCACGTGAAACG	21.8
GLA.O	site	matrix-scan_2020-07-01	R	3580024	3580039	CGTTTCACGTGAAACA	21.1
GLA.O	site	matrix-scan_2020-07-01	D	3582166	3582181	TGTTTCACGTGAAACA	24.5
GLA.O	site	matrix-scan_2020-07-01	R	3582166	3582181	TGTTTCACGTGAAACA	24.5
GLA.O	site	matrix-scan_2020-07-01	D	3592140	3592155	TGTTTCACGTGAAACG	21.8
GLA.O	site	matrix-scan_2020-07-01	R	3592140	3592155	CGTTTCACGTGAAACA	21.1
GLA.O	site	matrix-scan_2020-07-01	D	3592206	3592221	TGTTCCACGTGAAACA	22.4
GLA.O	site	matrix-scan_2020-07-01	R	3592206	3592221	TGTTTCACGTGGAACA	21.2
GLA.O	site	matrix-scan_2020-07-01	D	3599121	3599136	TGTTTCACGTGAAACG	21.8
GLA.O	site	matrix-scan_2020-07-01	R	3599121	3599136	CGTTTCACGTGAAACA	21.1
GLA.O	site	matrix-scan_2020-07-01	D	3599140	3599155	TGTTTCACGTGAAACA	24.5
GLA.O	site	matrix-scan_2020-07-01	R	3599140	3599155	TGTTTCACGTGAAACA	24.5
GLA.O	site	matrix-scan_2020-07-01	D	3605584	3605599	CGTTTCACGTGAAACG	18.3
GLA.O	site	matrix-scan_2020-07-01	R	3605584	3605599	CGTTTCACGTGAAACG	18.3
GLA.O	site	matrix-scan_2020-07-01	D	3611865	3611880	TGTTTCACGTGAAACA	24.5
GLA.O	site	matrix-scan_2020-07-01	R	3611865	3611880	TGTTTCACGTGAAACA	24.5
GLA.O	site	matrix-scan_2020-07-01	D	3615799	3615814	TGTTTCACGTGAAACG	21.8
GLA.O	site	matrix-scan_2020-07-01	R	3615799	3615814	CGTTTCACGTGAAACA	21.1
GLA.O	site	matrix-scan_2020-07-01	D	3616374	3616389	GGTTCCACGTGAAACA	19.1
GLA.O	site	matrix-scan_2020-07-01	R	3616374	3616389	TGTTTCACGTGGAACC	17.1
GLA.O	site	matrix-scan_2020-07-01	D	3622871	3622886	TGTTTCACATGAAACA	22.4
GLA.O	site	matrix-scan_2020-07-01	R	3622871	3622886	TGTTTCATGTGAAACA	24
GLA.O	site	matrix-scan_2020-07-01	D	3632644	3632659	GGTTTCACGTGAAACG	18.5
GLA.O	site	matrix-scan_2020-07-01	R	3632644	3632659	CGTTTCACGTGAAACC	17
GLA.O	site	matrix-scan_2020-07-01	D	3635615	3635630	TGTTTCACGTGAAACC	20.4
GLA.O	site	matrix-scan_2020-07-01	R	3635615	3635630	GGTTTCACGTGAAACA	21.2
GLA.O	site	matrix-scan_2020-07-01	D	3642342	3642357	TGTTTCACGTGAAACG	21.8
GLA.O	site	matrix-scan_2020-07-01	R	3642342	3642357	CGTTTCACGTGAAACA	21.1
GLA.O	site	matrix-scan_2020-07-01	D	3710369	3710384	TGTTTCACGTGAAACC	20.4
GLA.O	site	matrix-scan_2020-07-01	R	3710369	3710384	GGTTTCACGTGAAACA	21.2
GLA.O	site	matrix-scan_2020-07-01	D	3749151	3749166	GGTTTCACGTGAAACG	18.5
GLA.O	site	matrix-scan_2020-07-01	R	3749151	3749166	CGTTTCACGTGAAACC	17
;
; Matrices
;	matrix	name	ncol	nrow	pseudo	Wmin	Wmax	Wrange
;	1	matrix-scan_2020-07-01	16	4	0	-99.4	24.8	124.2	a:0.138 c:0.363 g:0.363 t:0.137
; Number of sequences scanned	1
; Sum of sequence lengths	7453200
; N residues	0
; Matches per matrix
;	matrix	name	matches	scored
;	1	matrix-scan_2020-07-01	42	0
;		TOTAL	42	0
; Host name	sinik
; Job started	2020-07-01.040737
; Job done	2020-07-01.040749
; Seconds	1.68
;	user	1.68
;	system	0.05
;	cuser	0.42
;	csystem	0.04

## Sheet: M145.ft
; matrix-scan -v 1 -quick -matrix_format tab -m $RSAT/public_html/tmp/apache/2020/07/01/matrix-scan_2020-07-01.040929_Xq3mEq.matrix -pseudo 1 -decimals 1 -2str -origin start -bginput -markov 1 -bg_pseudo 0.01 -return limits -return sites -lth score 15 -i $RSAT/public_html/tmp/apache/2020/07/01/tmp_sequence_2020-07-01.040929_10DPgD.fasta -seq_format fasta -n score
; Quick counting mode
; Input files
;	input	$RSAT/public_html/tmp/apache/2020/07/01/tmp_sequence_2020-07-01.040929_10DPgD.fasta
; Matrix files
;	matrix 1	$RSAT/public_html/tmp/apache/2020/07/01/matrix-scan_2020-07-01.040929_Xq3mEq.matrix
; Sequence format	fasta
; Pseudo counts	1
; Background model
;	Method	input
;	Markov order	1
;	Strand	undef
;	Background pseudo-frequency	0.01
;	Residue probabilities
;		a	0.14093
;		c	0.35814
;		g	0.35884
;		t	0.14209
; Thresholds	lower	upper
;	score	15	NA
; Output columns
;	1	seq_id
;	2	ft_type
;	3	ft_name
;	4	strand
;	5	start
;	6	end
;	7	sequence
;	8	weight
#seq_id	ft_type	ft_name	strand	start	end	sequence	weight
M145	limit	START_END	D	1	8667507	.	0
M145	site	matrix-scan_2020-07-01	R	38134	38149	TGTTTCAGGTGAAACG	15.5
M145	site	matrix-scan_2020-07-01	D	4174552	4174567	CGTTTCACGTGAAACA	20.8
M145	site	matrix-scan_2020-07-01	R	4174552	4174567	TGTTTCACGTGAAACG	21.5
M145	site	matrix-scan_2020-07-01	D	4208260	4208275	AGTTTCACGTGAAACA	22.3
M145	site	matrix-scan_2020-07-01	R	4208260	4208275	TGTTTCACGTGAAACT	15.6
M145	site	matrix-scan_2020-07-01	D	4242492	4242507	TGTTTCACGTGAAACG	21.5
M145	site	matrix-scan_2020-07-01	R	4242492	4242507	CGTTTCACGTGAAACA	20.8
M145	site	matrix-scan_2020-07-01	D	4276832	4276847	TGTTTCACGTGAAACG	21.5
M145	site	matrix-scan_2020-07-01	R	4276832	4276847	CGTTTCACGTGAAACA	20.8
M145	site	matrix-scan_2020-07-01	D	4277130	4277145	TGTTTCACGTGAAACA	24.2
M145	site	matrix-scan_2020-07-01	R	4277130	4277145	TGTTTCACGTGAAACA	24.2
M145	site	matrix-scan_2020-07-01	D	4278254	4278269	TGTTTCACGTGAAACC	20.2
M145	site	matrix-scan_2020-07-01	R	4278254	4278269	GGTTTCACGTGAAACA	21
M145	site	matrix-scan_2020-07-01	D	4280196	4280211	TGTTTCACGTGAAACG	21.5
M145	site	matrix-scan_2020-07-01	R	4280196	4280211	CGTTTCACGTGAAACA	20.8
M145	site	matrix-scan_2020-07-01	D	4282293	4282308	TGTTTCACGTGAAACA	24.2
M145	site	matrix-scan_2020-07-01	R	4282293	4282308	TGTTTCACGTGAAACA	24.2
M145	site	matrix-scan_2020-07-01	D	4291680	4291695	CGTTTCACGTGAAACG	18.1
M145	site	matrix-scan_2020-07-01	R	4291680	4291695	CGTTTCACGTGAAACG	18.1
M145	site	matrix-scan_2020-07-01	D	4291712	4291727	TGTTTCACGTGAAACA	24.2
M145	site	matrix-scan_2020-07-01	R	4291712	4291727	TGTTTCACGTGAAACA	24.2
M145	site	matrix-scan_2020-07-01	D	4298624	4298639	TGTTTCACGTGAAACG	21.5
M145	site	matrix-scan_2020-07-01	R	4298624	4298639	CGTTTCACGTGAAACA	20.8
M145	site	matrix-scan_2020-07-01	D	4298646	4298661	CGTTCCACGTGAAACA	18.7
M145	site	matrix-scan_2020-07-01	R	4298646	4298661	TGTTTCACGTGGAACG	18.2
M145	site	matrix-scan_2020-07-01	D	4305043	4305058	TGTTTCACGTGAAACG	21.5
M145	site	matrix-scan_2020-07-01	R	4305043	4305058	CGTTTCACGTGAAACA	20.8
M145	site	matrix-scan_2020-07-01	D	4309837	4309852	TGTTTCACGTGAAACA	24.2
M145	site	matrix-scan_2020-07-01	R	4309837	4309852	TGTTTCACGTGAAACA	24.2
M145	site	matrix-scan_2020-07-01	D	4314339	4314354	GGTTCCACGTGAAACA	18.9
M145	site	matrix-scan_2020-07-01	R	4314339	4314354	TGTTTCACGTGGAACC	16.8
M145	site	matrix-scan_2020-07-01	D	4321635	4321650	TGTTTCACGGGAAACG	17
M145	site	matrix-scan_2020-07-01	D	4343474	4343489	CGTTTCACGTGAAACG	18.1
M145	site	matrix-scan_2020-07-01	R	4343474	4343489	CGTTTCACGTGAAACG	18.1
M145	site	matrix-scan_2020-07-01	D	4343530	4343545	TGTTTCACGTGAAACC	20.2
M145	site	matrix-scan_2020-07-01	R	4343530	4343545	GGTTTCACGTGAAACA	21
M145	site	matrix-scan_2020-07-01	D	4351971	4351986	GGTTTCACGTGAAACG	18.3
M145	site	matrix-scan_2020-07-01	R	4351971	4351986	CGTTTCACGTGAAACC	16.7
M145	site	matrix-scan_2020-07-01	D	4364429	4364444	TGTTTCCCGTGAAACA	15.7
M145	site	matrix-scan_2020-07-01	R	4364429	4364444	TGTTTCACGGGAAACA	19.7
M145	site	matrix-scan_2020-07-01	D	4490810	4490825	GGTTTCACGTGAAACC	16.9
M145	site	matrix-scan_2020-07-01	R	4490810	4490825	GGTTTCACGTGAAACC	16.9
M145	site	matrix-scan_2020-07-01	D	4689939	4689954	TGTTTCACGTGAAACG	21.5
M145	site	matrix-scan_2020-07-01	R	4689939	4689954	CGTTTCACGTGAAACA	20.8
;
; Matrices
;	matrix	name	ncol	nrow	pseudo	Wmin	Wmax	Wrange
;	1	matrix-scan_2020-07-01	16	4	0	-99.4	24.6	124	a:0.141 c:0.358 g:0.359 t:0.142
; Number of sequences scanned	1
; Sum of sequence lengths	8667507
; N residues	0
; Matches per matrix
;	matrix	name	matches	scored
;	1	matrix-scan_2020-07-01	44	0
;		TOTAL	44	0
; Host name	sinik
; Job started	2020-07-01.040930
; Job done	2020-07-01.040944
; Seconds	1.92
;	user	1.92
;	system	0.05
;	cuser	0.45
;	csystem	0.04

## Sheet: TK24.ft
; matrix-scan -v 1 -quick -matrix_format tab -m $RSAT/public_html/tmp/apache/2020/07/01/matrix-scan_2020-07-01.041229_hikOuL.matrix -pseudo 1 -decimals 1 -2str -origin start -bginput -markov 1 -bg_pseudo 0.01 -return limits -return sites -lth score 15 -i $RSAT/public_html/tmp/apache/2020/07/01/tmp_sequence_2020-07-01.041229_L3jes3.fasta -seq_format fasta -n score
; Quick counting mode
; Input files
;	input	$RSAT/public_html/tmp/apache/2020/07/01/tmp_sequence_2020-07-01.041229_L3jes3.fasta
; Matrix files
;	matrix 1	$RSAT/public_html/tmp/apache/2020/07/01/matrix-scan_2020-07-01.041229_hikOuL.matrix
; Sequence format	fasta
; Pseudo counts	1
; Background model
;	Method	input
;	Markov order	1
;	Strand	undef
;	Background pseudo-frequency	0.01
;	Residue probabilities
;		a	0.14035
;		c	0.35885
;		g	0.35937
;		t	0.14144
; Thresholds	lower	upper
;	score	15	NA
; Output columns
;	1	seq_id
;	2	ft_type
;	3	ft_name
;	4	strand
;	5	start
;	6	end
;	7	sequence
;	8	weight
#seq_id	ft_type	ft_name	strand	start	end	sequence	weight
TK24	limit	START_END	D	1	8345283	.	0
TK24	site	matrix-scan_2020-07-01	D	4054126	4054141	CGTTTCACGTGAAACA	20.8
TK24	site	matrix-scan_2020-07-01	R	4054126	4054141	TGTTTCACGTGAAACG	21.5
TK24	site	matrix-scan_2020-07-01	D	4093080	4093095	AGTTTCACGTGAAACA	22.3
TK24	site	matrix-scan_2020-07-01	R	4093080	4093095	TGTTTCACGTGAAACT	15.6
TK24	site	matrix-scan_2020-07-01	D	4127263	4127278	TGTTTCACGTGAAACG	21.5
TK24	site	matrix-scan_2020-07-01	R	4127263	4127278	CGTTTCACGTGAAACA	20.8
TK24	site	matrix-scan_2020-07-01	D	4161590	4161605	TGTTTCACGTGAAACG	21.5
TK24	site	matrix-scan_2020-07-01	R	4161590	4161605	CGTTTCACGTGAAACA	20.8
TK24	site	matrix-scan_2020-07-01	D	4161888	4161903	TGTTTCACGTGAAACA	24.3
TK24	site	matrix-scan_2020-07-01	R	4161888	4161903	TGTTTCACGTGAAACA	24.3
TK24	site	matrix-scan_2020-07-01	D	4163012	4163027	TGTTTCACGTGAAACC	20.2
TK24	site	matrix-scan_2020-07-01	R	4163012	4163027	GGTTTCACGTGAAACA	21
TK24	site	matrix-scan_2020-07-01	D	4164954	4164969	TGTTTCACGTGAAACG	21.5
TK24	site	matrix-scan_2020-07-01	R	4164954	4164969	CGTTTCACGTGAAACA	20.8
TK24	site	matrix-scan_2020-07-01	D	4167065	4167080	TGTTTCACGTGAAACA	24.3
TK24	site	matrix-scan_2020-07-01	R	4167065	4167080	TGTTTCACGTGAAACA	24.3
TK24	site	matrix-scan_2020-07-01	D	4176452	4176467	CGTTTCACGTGAAACG	18.1
TK24	site	matrix-scan_2020-07-01	R	4176452	4176467	CGTTTCACGTGAAACG	18.1
TK24	site	matrix-scan_2020-07-01	D	4176484	4176499	TGTTTCACGTGAAACA	24.3
TK24	site	matrix-scan_2020-07-01	R	4176484	4176499	TGTTTCACGTGAAACA	24.3
TK24	site	matrix-scan_2020-07-01	D	4183396	4183411	TGTTTCACGTGAAACG	21.5
TK24	site	matrix-scan_2020-07-01	R	4183396	4183411	CGTTTCACGTGAAACA	20.8
TK24	site	matrix-scan_2020-07-01	D	4183418	4183433	CGTTCCATGTGAAACA	18.1
TK24	site	matrix-scan_2020-07-01	R	4183418	4183433	TGTTTCACATGGAACG	16.1
TK24	site	matrix-scan_2020-07-01	D	4189813	4189828	TGTTTCACGTGAAACG	21.5
TK24	site	matrix-scan_2020-07-01	R	4189813	4189828	CGTTTCACGTGAAACA	20.8
TK24	site	matrix-scan_2020-07-01	D	4194607	4194622	TGTTTCACGTGAAACA	24.3
TK24	site	matrix-scan_2020-07-01	R	4194607	4194622	TGTTTCACGTGAAACA	24.3
TK24	site	matrix-scan_2020-07-01	D	4199123	4199138	GGTTCCACGTGAAACA	18.9
TK24	site	matrix-scan_2020-07-01	R	4199123	4199138	TGTTTCACGTGGAACC	16.9
TK24	site	matrix-scan_2020-07-01	D	4206409	4206424	TGTTTCACGGGAAACG	17
TK24	site	matrix-scan_2020-07-01	D	4217893	4217908	CGTTTCACGTGAAACG	18.1
TK24	site	matrix-scan_2020-07-01	R	4217893	4217908	CGTTTCACGTGAAACG	18.1
TK24	site	matrix-scan_2020-07-01	D	4217949	4217964	TGTTTCACGTGAAACC	20.2
TK24	site	matrix-scan_2020-07-01	R	4217949	4217964	GGTTTCACGTGAAACA	21
TK24	site	matrix-scan_2020-07-01	D	4226378	4226393	GGTTTCACGTGAAACG	18.3
TK24	site	matrix-scan_2020-07-01	R	4226378	4226393	CGTTTCACGTGAAACC	16.8
TK24	site	matrix-scan_2020-07-01	D	4238836	4238851	TGTTTCCCGTGAAACA	15.8
TK24	site	matrix-scan_2020-07-01	R	4238836	4238851	TGTTTCACGGGAAACA	19.8
TK24	site	matrix-scan_2020-07-01	D	4348947	4348962	GGTTTCACGTGAAACC	17
TK24	site	matrix-scan_2020-07-01	R	4348947	4348962	GGTTTCACGTGAAACC	17
TK24	site	matrix-scan_2020-07-01	D	4541174	4541189	TGTTTCACGTGAAACG	21.5
TK24	site	matrix-scan_2020-07-01	R	4541174	4541189	CGTTTCACGTGAAACA	20.8
;
; Matrices
;	matrix	name	ncol	nrow	pseudo	Wmin	Wmax	Wrange
;	1	matrix-scan_2020-07-01	16	4	0	-99.4	24.6	124	a:0.140 c:0.359 g:0.359 t:0.141
; Number of sequences scanned	1
; Sum of sequence lengths	8345283
; N residues	0
; Matches per matrix
;	matrix	name	matches	scored
;	1	matrix-scan_2020-07-01	43	0
;		TOTAL	43	0
; Host name	sinik
; Job started	2020-07-01.041230
; Job done	2020-07-01.041243
; Seconds	1.82
;	user	1.82
;	system	0.07
;	cuser	0.44
;	csystem	0.04

## Sheet: 2297.ft
; matrix-scan -v 1 -quick -matrix_format tab -m $RSAT/public_html/tmp/apache/2020/07/01/matrix-scan_2020-07-01.041403_HCgq2L.matrix -pseudo 1 -decimals 1 -2str -origin start -bginput -markov 1 -bg_pseudo 0.01 -return limits -return sites -lth score 15 -i $RSAT/public_html/tmp/apache/2020/07/01/tmp_sequence_2020-07-01.041403_f8NK2D.fasta -seq_format fasta -n score
; Quick counting mode
; Input files
;	input	$RSAT/public_html/tmp/apache/2020/07/01/tmp_sequence_2020-07-01.041403_f8NK2D.fasta
; Matrix files
;	matrix 1	$RSAT/public_html/tmp/apache/2020/07/01/matrix-scan_2020-07-01.041403_HCgq2L.matrix
; Sequence format	fasta
; Pseudo counts	1
; Background model
;	Method	input
;	Markov order	1
;	Strand	undef
;	Background pseudo-frequency	0.01
;	Residue probabilities
;		a	0.13827
;		c	0.3616
;		g	0.3621
;		t	0.13803
; Thresholds	lower	upper
;	score	15	NA
; Output columns
;	1	seq_id
;	2	ft_type
;	3	ft_name
;	4	strand
;	5	start
;	6	end
;	7	sequence
;	8	weight
#seq_id	ft_type	ft_name	strand	start	end	sequence	weight
2297	limit	START_END	D	1	7149446	.	0
2297	site	matrix-scan_2020-07-01	D	3410685	3410700	CGTTTCACGTGAAACA	21.1
2297	site	matrix-scan_2020-07-01	R	3410685	3410700	TGTTTCACGTGAAACG	21.8
2297	site	matrix-scan_2020-07-01	D	3439722	3439737	AGTTTCACGTGAAACA	22.5
2297	site	matrix-scan_2020-07-01	R	3439722	3439737	TGTTTCACGTGAAACT	15.9
2297	site	matrix-scan_2020-07-01	D	3473510	3473525	TGTTTCACGTGAAACG	21.8
2297	site	matrix-scan_2020-07-01	R	3473510	3473525	CGTTTCACGTGAAACA	21.1
2297	site	matrix-scan_2020-07-01	D	3506655	3506670	TGTTTCACGTGAAACG	21.8
2297	site	matrix-scan_2020-07-01	R	3506655	3506670	CGTTTCACGTGAAACA	21.1
2297	site	matrix-scan_2020-07-01	D	3506953	3506968	TGTTTCACGTGAAACA	24.6
2297	site	matrix-scan_2020-07-01	R	3506953	3506968	TGTTTCACGTGAAACA	24.6
2297	site	matrix-scan_2020-07-01	D	3508077	3508092	GGTTTCACGTGAAACA	21.3
2297	site	matrix-scan_2020-07-01	R	3508077	3508092	TGTTTCACGTGAAACC	20.5
2297	site	matrix-scan_2020-07-01	D	3509981	3509996	TGTTTCACGTGAAACG	21.8
2297	site	matrix-scan_2020-07-01	R	3509981	3509996	CGTTTCACGTGAAACA	21.1
2297	site	matrix-scan_2020-07-01	D	3512102	3512117	TGTTTCACGTGAAACA	24.6
2297	site	matrix-scan_2020-07-01	R	3512102	3512117	TGTTTCACGTGAAACA	24.6
2297	site	matrix-scan_2020-07-01	D	3521578	3521593	TGTTTCACGTGAAACA	24.6
2297	site	matrix-scan_2020-07-01	R	3521578	3521593	TGTTTCACGTGAAACA	24.6
2297	site	matrix-scan_2020-07-01	D	3522600	3522615	GGTTTCACGTGAAACA	21.3
2297	site	matrix-scan_2020-07-01	R	3522600	3522615	TGTTTCACGTGAAACC	20.5
2297	site	matrix-scan_2020-07-01	D	3529445	3529460	TGTTTCACGTGAAACA	24.6
2297	site	matrix-scan_2020-07-01	R	3529445	3529460	TGTTTCACGTGAAACA	24.6
2297	site	matrix-scan_2020-07-01	D	3529476	3529491	AGTTTCACGTGAAACA	22.5
2297	site	matrix-scan_2020-07-01	R	3529476	3529491	TGTTTCACGTGAAACT	15.9
2297	site	matrix-scan_2020-07-01	D	3535843	3535858	TGTTTCACGTGAAACG	21.8
2297	site	matrix-scan_2020-07-01	R	3535843	3535858	CGTTTCACGTGAAACA	21.1
2297	site	matrix-scan_2020-07-01	D	3535873	3535888	GGTTTCACGTGAAACG	18.5
2297	site	matrix-scan_2020-07-01	R	3535873	3535888	CGTTTCACGTGAAACC	17
2297	site	matrix-scan_2020-07-01	D	3540629	3540644	TGTTTCACGTGAAACA	24.6
2297	site	matrix-scan_2020-07-01	R	3540629	3540644	TGTTTCACGTGAAACA	24.6
2297	site	matrix-scan_2020-07-01	D	3545119	3545134	GGTTCCACGTGAAACA	19.1
2297	site	matrix-scan_2020-07-01	R	3545119	3545134	TGTTTCACGTGGAACC	17.1
2297	site	matrix-scan_2020-07-01	D	3552359	3552374	TGTTTCACGGGAAACA	20
2297	site	matrix-scan_2020-07-01	R	3552359	3552374	TGTTTCCCGTGAAACA	16
2297	site	matrix-scan_2020-07-01	D	3561185	3561200	CGTTTCACGTGAAACC	17
2297	site	matrix-scan_2020-07-01	R	3561185	3561200	GGTTTCACGTGAAACG	18.5
2297	site	matrix-scan_2020-07-01	D	3564107	3564122	CGTTTCACGTGAAACA	21.1
2297	site	matrix-scan_2020-07-01	R	3564107	3564122	TGTTTCACGTGAAACG	21.8
2297	site	matrix-scan_2020-07-01	D	3564153	3564168	TGTTTCACGTGAAACC	20.5
2297	site	matrix-scan_2020-07-01	R	3564153	3564168	GGTTTCACGTGAAACA	21.3
2297	site	matrix-scan_2020-07-01	D	3572533	3572548	CGTTTCACGTGAAACA	21.1
2297	site	matrix-scan_2020-07-01	R	3572533	3572548	TGTTTCACGTGAAACG	21.8
2297	site	matrix-scan_2020-07-01	D	3585119	3585134	TGTTTCCCGTGAAACA	16
2297	site	matrix-scan_2020-07-01	R	3585119	3585134	TGTTTCACGGGAAACA	20
2297	site	matrix-scan_2020-07-01	D	3682110	3682125	GGTTTCACGTGAAACG	18.5
2297	site	matrix-scan_2020-07-01	R	3682110	3682125	CGTTTCACGTGAAACC	17
2297	site	matrix-scan_2020-07-01	D	3858860	3858875	CGTTTCACGTGAAACG	18.3
2297	site	matrix-scan_2020-07-01	R	3858860	3858875	CGTTTCACGTGAAACG	18.3
;
; Matrices
;	matrix	name	ncol	nrow	pseudo	Wmin	Wmax	Wrange
;	1	matrix-scan_2020-07-01	16	4	0	-99.4	24.8	124.2	a:0.138 c:0.362 g:0.362 t:0.138
; Number of sequences scanned	1
; Sum of sequence lengths	7149446
; N residues	0
; Matches per matrix
;	matrix	name	matches	scored
;	1	matrix-scan_2020-07-01	48	0
;		TOTAL	48	0
; Host name	sinik
; Job started	2020-07-01.041404
; Job done	2020-07-01.041415
; Seconds	1.69
;	user	1.69
;	system	0.06
;	cuser	0.42
;	csystem	0.03

## Sheet: ATCC23877.ft
; matrix-scan -v 1 -quick -matrix_format tab -m $RSAT/public_html/tmp/apache/2020/07/01/matrix-scan_2020-07-01.041455_l0NDle.matrix -pseudo 1 -decimals 1 -2str -origin start -bginput -markov 1 -bg_pseudo 0.01 -return limits -return sites -lth score 15 -i $RSAT/public_html/tmp/apache/2020/07/01/tmp_sequence_2020-07-01.041455_ffSZ81.fasta -seq_format fasta -n score
; Quick counting mode
; Input files
;	input	$RSAT/public_html/tmp/apache/2020/07/01/tmp_sequence_2020-07-01.041455_ffSZ81.fasta
; Matrix files
;	matrix 1	$RSAT/public_html/tmp/apache/2020/07/01/matrix-scan_2020-07-01.041455_l0NDle.matrix
; Sequence format	fasta
; Pseudo counts	1
; Background model
;	Method	input
;	Markov order	1
;	Strand	undef
;	Background pseudo-frequency	0.01
;	Residue probabilities
;		a	0.14105
;		c	0.35892
;		g	0.35906
;		t	0.14097
; Thresholds	lower	upper
;	score	15	NA
; Output columns
;	1	seq_id
;	2	ft_type
;	3	ft_name
;	4	strand
;	5	start
;	6	end
;	7	sequence
;	8	weight
#seq_id	ft_type	ft_name	strand	start	end	sequence	weight
ATCC23877	limit	START_END	D	1	8303940	.	0
ATCC23877	site	matrix-scan_2020-07-01	D	4189608	4189623	CGTTTCACGTGAAACA	20.9
ATCC23877	site	matrix-scan_2020-07-01	R	4189608	4189623	TGTTTCACGTGAAACG	21.6
ATCC23877	site	matrix-scan_2020-07-01	D	4221571	4221586	AGTTTCACGTGAAACA	22.3
ATCC23877	site	matrix-scan_2020-07-01	R	4221571	4221586	TGTTTCACGTGAAACT	15.7
ATCC23877	site	matrix-scan_2020-07-01	D	4255751	4255766	TGTTTCACGTGAAACG	21.6
ATCC23877	site	matrix-scan_2020-07-01	R	4255751	4255766	CGTTTCACGTGAAACA	20.9
ATCC23877	site	matrix-scan_2020-07-01	D	4286676	4286691	TGTTTCACGTGAAACG	21.6
ATCC23877	site	matrix-scan_2020-07-01	R	4286676	4286691	CGTTTCACGTGAAACA	20.9
ATCC23877	site	matrix-scan_2020-07-01	D	4286974	4286989	TGTTTCACGTGAAACA	24.3
ATCC23877	site	matrix-scan_2020-07-01	R	4286974	4286989	TGTTTCACGTGAAACA	24.3
ATCC23877	site	matrix-scan_2020-07-01	D	4288098	4288113	TGTTTCACGTGAAACG	21.6
ATCC23877	site	matrix-scan_2020-07-01	R	4288098	4288113	CGTTTCACGTGAAACA	20.9
ATCC23877	site	matrix-scan_2020-07-01	D	4290030	4290045	TGTTTCACGTGAAACG	21.6
ATCC23877	site	matrix-scan_2020-07-01	R	4290030	4290045	CGTTTCACGTGAAACA	20.9
ATCC23877	site	matrix-scan_2020-07-01	D	4292145	4292160	TGTTTCACGTGAAACG	21.6
ATCC23877	site	matrix-scan_2020-07-01	R	4292145	4292160	CGTTTCACGTGAAACA	20.9
ATCC23877	site	matrix-scan_2020-07-01	D	4301698	4301713	TGTTTCACGTGAAACA	24.3
ATCC23877	site	matrix-scan_2020-07-01	R	4301698	4301713	TGTTTCACGTGAAACA	24.3
ATCC23877	site	matrix-scan_2020-07-01	D	4301745	4301760	TGTTTCACGTGAAACA	24.3
ATCC23877	site	matrix-scan_2020-07-01	R	4301745	4301760	TGTTTCACGTGAAACA	24.3
ATCC23877	site	matrix-scan_2020-07-01	D	4308632	4308647	TGTTTCACGTGAAACA	24.3
ATCC23877	site	matrix-scan_2020-07-01	R	4308632	4308647	TGTTTCACGTGAAACA	24.3
ATCC23877	site	matrix-scan_2020-07-01	D	4308654	4308669	AGTTTCACGTGAAACA	22.3
ATCC23877	site	matrix-scan_2020-07-01	R	4308654	4308669	TGTTTCACGTGAAACT	15.7
ATCC23877	site	matrix-scan_2020-07-01	D	4315148	4315163	TGTTTCACGTGAAACG	21.6
ATCC23877	site	matrix-scan_2020-07-01	R	4315148	4315163	CGTTTCACGTGAAACA	20.9
ATCC23877	site	matrix-scan_2020-07-01	D	4319914	4319929	TGTTTCACGTGAAACA	24.3
ATCC23877	site	matrix-scan_2020-07-01	R	4319914	4319929	TGTTTCACGTGAAACA	24.3
ATCC23877	site	matrix-scan_2020-07-01	D	4324460	4324475	GGTTCCACGTGAAACA	18.9
ATCC23877	site	matrix-scan_2020-07-01	R	4324460	4324475	TGTTTCACGTGGAACC	16.9
ATCC23877	site	matrix-scan_2020-07-01	D	4331773	4331788	TGTTTCACGGGAAACG	17.1
ATCC23877	site	matrix-scan_2020-07-01	R	4340537	4340552	AGTTTCACGTGAAACG	19.6
ATCC23877	site	matrix-scan_2020-07-01	D	4343474	4343489	TGTTCCACGTGAAACA	22.2
ATCC23877	site	matrix-scan_2020-07-01	R	4343474	4343489	TGTTTCACGTGGAACA	21
ATCC23877	site	matrix-scan_2020-07-01	D	4343511	4343526	TGTTTCACGTGAAACC	20.2
ATCC23877	site	matrix-scan_2020-07-01	R	4343511	4343526	GGTTTCACGTGAAACA	21
ATCC23877	site	matrix-scan_2020-07-01	D	4351850	4351865	CGTTTCACGTGAAACG	18.1
ATCC23877	site	matrix-scan_2020-07-01	R	4351850	4351865	CGTTTCACGTGAAACG	18.1
ATCC23877	site	matrix-scan_2020-07-01	D	4363673	4363688	TGTTTCCCGTGAAACA	15.8
ATCC23877	site	matrix-scan_2020-07-01	R	4363673	4363688	TGTTTCACGGGAAACA	19.8
ATCC23877	site	matrix-scan_2020-07-01	D	4485328	4485343	GGTTTCACGTGAAACC	17
ATCC23877	site	matrix-scan_2020-07-01	R	4485328	4485343	GGTTTCACGTGAAACC	17
ATCC23877	site	matrix-scan_2020-07-01	D	4654184	4654199	CGTTTCACGTGAAACG	18.1
ATCC23877	site	matrix-scan_2020-07-01	R	4654184	4654199	CGTTTCACGTGAAACG	18.1
;
; Matrices
;	matrix	name	ncol	nrow	pseudo	Wmin	Wmax	Wrange
;	1	matrix-scan_2020-07-01	16	4	0	-99.4	24.6	124	a:0.141 c:0.359 g:0.359 t:0.141
; Number of sequences scanned	1
; Sum of sequence lengths	8303940
; N residues	0
; Matches per matrix
;	matrix	name	matches	scored
;	1	matrix-scan_2020-07-01	44	0
;		TOTAL	44	0
; Host name	sinik
; Job started	2020-07-01.041456
; Job done	2020-07-01.041510
; Seconds	1.87
;	user	1.87
;	system	0.07
;	cuser	0.44
;	csystem	0.04

## Sheet: MA-4680.ft
; matrix-scan -v 1 -quick -matrix_format tab -m $RSAT/public_html/tmp/apache/2020/07/01/matrix-scan_2020-07-01.041610_3tiY3v.matrix -pseudo 1 -decimals 1 -2str -origin start -bginput -markov 1 -bg_pseudo 0.01 -return limits -return sites -lth score 15 -i $RSAT/public_html/tmp/apache/2020/07/01/tmp_sequence_2020-07-01.041610_50BvLR.fasta -seq_format fasta -n score
; Quick counting mode
; Input files
;	input	$RSAT/public_html/tmp/apache/2020/07/01/tmp_sequence_2020-07-01.041610_50BvLR.fasta
; Matrix files
;	matrix 1	$RSAT/public_html/tmp/apache/2020/07/01/matrix-scan_2020-07-01.041610_3tiY3v.matrix
; Sequence format	fasta
; Pseudo counts	1
; Background model
;	Method	input
;	Markov order	1
;	Strand	undef
;	Background pseudo-frequency	0.01
;	Residue probabilities
;		a	0.14766
;		c	0.35157
;		g	0.35164
;		t	0.14913
; Thresholds	lower	upper
;	score	15	NA
; Output columns
;	1	seq_id
;	2	ft_type
;	3	ft_name
;	4	strand
;	5	start
;	6	end
;	7	sequence
;	8	weight
#seq_id	ft_type	ft_name	strand	start	end	sequence	weight
MA-4680	limit	START_END	D	1	9025608	.	0
MA-4680	site	matrix-scan_2020-07-01	D	3648618	3648633	TGTTTCACGTGAAACT	15.2
MA-4680	site	matrix-scan_2020-07-01	R	3648618	3648633	AGTTTCACGTGAAACA	21.9
MA-4680	site	matrix-scan_2020-07-01	D	3679832	3679847	AGTTTCACGTGAAACA	21.9
MA-4680	site	matrix-scan_2020-07-01	R	3679832	3679847	TGTTTCACGTGAAACT	15.2
MA-4680	site	matrix-scan_2020-07-01	D	3715618	3715633	TGTTCCACGTGAAACC	17.8
MA-4680	site	matrix-scan_2020-07-01	R	3715618	3715633	GGTTTCACGTGGAACA	17.4
MA-4680	site	matrix-scan_2020-07-01	D	3720295	3720310	TGTTTCACGTGGAACC	16.6
MA-4680	site	matrix-scan_2020-07-01	R	3720295	3720310	GGTTCCACGTGAAACA	18.6
MA-4680	site	matrix-scan_2020-07-01	D	3743726	3743741	TGTTTCACGTGAAACG	21.1
MA-4680	site	matrix-scan_2020-07-01	R	3743726	3743741	CGTTTCACGTGAAACA	20.4
MA-4680	site	matrix-scan_2020-07-01	D	3744060	3744075	TGTTTCACGTGAAACA	23.8
MA-4680	site	matrix-scan_2020-07-01	R	3744060	3744075	TGTTTCACGTGAAACA	23.8
MA-4680	site	matrix-scan_2020-07-01	D	3745187	3745202	TGTTTCACATGAAACA	21.6
MA-4680	site	matrix-scan_2020-07-01	R	3745187	3745202	TGTTTCATGTGAAACA	23.1
MA-4680	site	matrix-scan_2020-07-01	D	3747154	3747169	TGTTTCACGTGAAACA	23.8
MA-4680	site	matrix-scan_2020-07-01	R	3747154	3747169	TGTTTCACGTGAAACA	23.8
MA-4680	site	matrix-scan_2020-07-01	D	3749324	3749339	TGTTTCACGTGAAACA	23.8
MA-4680	site	matrix-scan_2020-07-01	R	3749324	3749339	TGTTTCACGTGAAACA	23.8
MA-4680	site	matrix-scan_2020-07-01	D	3758680	3758695	TGTTTCACGTGAAACA	23.8
MA-4680	site	matrix-scan_2020-07-01	R	3758680	3758695	TGTTTCACGTGAAACA	23.8
MA-4680	site	matrix-scan_2020-07-01	D	3758722	3758737	TGTTTCACGTGAAACA	23.8
MA-4680	site	matrix-scan_2020-07-01	R	3758722	3758737	TGTTTCACGTGAAACA	23.8
MA-4680	site	matrix-scan_2020-07-01	D	3765607	3765622	TGTTTCACGTGAAACC	19.8
MA-4680	site	matrix-scan_2020-07-01	R	3765607	3765622	GGTTTCACGTGAAACA	20.6
MA-4680	site	matrix-scan_2020-07-01	D	3765626	3765641	TGTTTCACGTGAAACG	21.1
MA-4680	site	matrix-scan_2020-07-01	R	3765626	3765641	CGTTTCACGTGAAACA	20.4
MA-4680	site	matrix-scan_2020-07-01	D	3772239	3772254	TGTTTCACGTGAAACG	21.1
MA-4680	site	matrix-scan_2020-07-01	R	3772239	3772254	CGTTTCACGTGAAACA	20.4
MA-4680	site	matrix-scan_2020-07-01	D	3772271	3772286	TGTTTCACGTGAAACG	21.1
MA-4680	site	matrix-scan_2020-07-01	R	3772271	3772286	CGTTTCACGTGAAACA	20.4
MA-4680	site	matrix-scan_2020-07-01	D	3777120	3777135	TGTTTCACGTGAAACA	23.8
MA-4680	site	matrix-scan_2020-07-01	R	3777120	3777135	TGTTTCACGTGAAACA	23.8
MA-4680	site	matrix-scan_2020-07-01	D	3781117	3781132	TGTTTCACGTGAAACA	23.8
MA-4680	site	matrix-scan_2020-07-01	R	3781117	3781132	TGTTTCACGTGAAACA	23.8
MA-4680	site	matrix-scan_2020-07-01	D	3784444	3784459	TGTTCCACGTGAAACA	21.8
MA-4680	site	matrix-scan_2020-07-01	R	3784444	3784459	TGTTTCACGTGGAACA	20.6
MA-4680	site	matrix-scan_2020-07-01	D	3791835	3791850	TGTTTCACGTGGAACA	20.6
MA-4680	site	matrix-scan_2020-07-01	R	3791835	3791850	TGTTCCACGTGAAACA	21.8
MA-4680	site	matrix-scan_2020-07-01	D	3801844	3801859	TGTTTCACGTGAAACA	23.8
MA-4680	site	matrix-scan_2020-07-01	R	3801844	3801859	TGTTTCACGTGAAACA	23.8
MA-4680	site	matrix-scan_2020-07-01	D	3801880	3801895	TGTTTCACGTGAAACC	19.8
MA-4680	site	matrix-scan_2020-07-01	R	3801880	3801895	GGTTTCACGTGAAACA	20.6
MA-4680	site	matrix-scan_2020-07-01	D	3823476	3823491	TGTTTCCCGTGAAACA	15.4
MA-4680	site	matrix-scan_2020-07-01	R	3823476	3823491	TGTTTCACGGGAAACA	19.4
MA-4680	site	matrix-scan_2020-07-01	D	3864826	3864841	TGTTTCACGTGAAACA	23.8
MA-4680	site	matrix-scan_2020-07-01	R	3864826	3864841	TGTTTCACGTGAAACA	23.8
;
; Matrices
;	matrix	name	ncol	nrow	pseudo	Wmin	Wmax	Wrange
;	1	matrix-scan_2020-07-01	16	4	0	-99.3	24.2	123.5	a:0.148 c:0.352 g:0.352 t:0.149
; Number of sequences scanned	1
; Sum of sequence lengths	9025608
; N residues	0
; Matches per matrix
;	matrix	name	matches	scored
;	1	matrix-scan_2020-07-01	46	0
;		TOTAL	46	0
; Host name	sinik
; Job started	2020-07-01.041611
; Job done	2020-07-01.041625
; Seconds	2.06
;	user	2.06
;	system	0.06
;	cuser	0.47
;	csystem	0.04

[truncated: 10 more sheets: 87.22.ft, J1074.ft, ATCC11523.ft, 13350.ft, C-1027.ft, CCM3239.ft, BCW-1.ft, ATCC10970.ft, KM-6054.ft, Sheet1]
